# Supplementary material for: Growth and Biomass Distribution Responses of Populus tomentosa to Long-Term Water–Nitrogen Coupling in the North China Plain
Source: Plants (Basel). 2025 Jun 14;14(12):1833. doi: 10.3390/plants14121833 (PMC12196843; doi:10.3390/plants14121833)
Supplement: Supplementary file 1 [file plants-14-01833-s001.zip]

Archive with 1 entries (1 files):
- plants-3673566-supplementary.pdf
